# Supplementary material for: B cell, CD8 + T cell and gamma delta T cell infiltration alters alveolar immune cell homeostasis in HIV-infected Malawian adults
Source: Wellcome Open Res. 2018 Apr 6;2:105. Originally published 2017 Oct 27. [Version 3] doi: 10.12688/wellcomeopenres.12869.3 (PMC5872007; doi:10.12688/wellcomeopenres.12869.3)
Supplement: Supplementary file 1 [file wellcomeopenres-2-15734-s0001.tgz]

Archive with 1 entries (1 files):
- 33d3363b-0c18-412c-86c2-48e806515efb.pdf
